# Supplementary material for: Characterization of the Protein Corona of Three Chairside Hemoderivatives on Melt Electrowritten Polycaprolactone Scaffolds
Source: Int J Mol Sci. 2023 Mar 24;24(7):6162. doi: 10.3390/ijms24076162 (PMC10094244; doi:10.3390/ijms24076162)
Supplement: Supplementary file 1 [file ijms-24-06162-s001.zip]

Archive with 1 entries (1 files):
- ijms-2242867-supplementary.pdf
